# Supplementary material for: Synergistic Inhibitory Effect of Quercetin and Cyanidin-3O-Sophoroside on ABCB1
Source: Int J Mol Sci. 2023 Jul 12;24(14):11341. doi: 10.3390/ijms241411341 (PMC10379049; doi:10.3390/ijms241411341)
Supplement: Supplementary file 1 [file ijms-24-11341-s001.zip]

Archive with 1 entries (1 files):
- ijms-2234977-supplementary.pdf
